# Supplementary material for: Season‐specific impacts of climate change on canopy‐forming seaweed communities
Source: Ecol Evol. 2024 Feb 13;14(2):e10947. doi: 10.1002/ece3.10947 (PMC10864935; doi:10.1002/ece3.10947)
Supplement: Supplementary file 2 — Figure S2 [file ECE3-14-e10947-s003.zip]

Archive with 2 entries (2 files):
- ece310947-sup-0002-FigureS2.png
- Figure S2.docx
