# Supplementary material for: Season‐specific impacts of climate change on canopy‐forming seaweed communities
Source: Ecol Evol. 2024 Feb 13;14(2):e10947. doi: 10.1002/ece3.10947 (PMC10864935; doi:10.1002/ece3.10947)
Supplement: Supplementary file 4 — Figure S4 [file ECE3-14-e10947-s004.zip]

Archive with 2 entries (2 files):
- ece310947-sup-0004-FigureS4.png
- Figure S4.docx
